# Supplementary material for: Identification and Analysis of Aluminum-Activated Malate Transporter Gene Family Reveals Functional Diversification in Orchidaceae and the Expression Patterns of Dendrobium catenatum Aluminum-Activated Malate Transporters
Source: Int J Mol Sci. 2024 Sep 6;25(17):9662. doi: 10.3390/ijms25179662 (PMC11394931; doi:10.3390/ijms25179662)
Supplement: Supplementary file 1 [file ijms-25-09662-s001.zip]

Archive with 2 entries (2 files):
- Supplement  Figure.pdf
- Supplementary Table1.xlsx
